# Supplementary material for: Wearable Inertial Gait Algorithms: Impact of Wear Location and Environment in Healthy and Parkinson’s Populations
Source: Sensors (Basel). 2021 Sep 28;21(19):6476. doi: 10.3390/s21196476 (PMC8512498; doi:10.3390/s21196476)
Supplement: Supplementary file 1 [file sensors-21-06476-s001.zip]

Archive with 1 entries (1 files):
- sensors-1384979-supplementary.pdf
